# Supplementary material for: Tissue Distribution and Metabolization of Ciguatoxins in an Herbivorous Fish following Experimental Dietary Exposure to Gambierdiscus polynesiensis
Source: Mar Drugs. 2023 Dec 25;22(1):14. doi: 10.3390/md22010014 (PMC10817614; doi:10.3390/md22010014)
Supplement: Supplementary file 1 [file marinedrugs-22-00014-s001.zip]

Archive with 1 entries (1 files):
- marinedrugs-2773883-supplementary.pdf
